# Supplementary material for: Female signalling to male song in the domestic canary, Serinus canaria
Source: R Soc Open Sci. 2015 Jan 28;2(1):140196. doi: 10.1098/rsos.140196 (PMC4448791; doi:10.1098/rsos.140196)
Supplement: There is only one file entitled ‘Data of Female canaries’ signals to male song', which contain the data used for statistical analyses. [file rsos140196supp1.txt]

F	SONG	ORDER	CSD	FST	OC	ST	SC		Female	FST	CSD	SC	ST	OC		F	LAT	VOC		F	SONG	ORDER	DurFST
F17	A	first	7	27	0	91	4		F17	69	10	90	563	0		17	1.62	FST		17	A	first	124.1
F18	A	first	12	21	0	27	13		F18	54	16	196	346	14		18	2.59	FST		18	A	first	245.9
F19	A	first	6	16	0	22	30		F19	45	15	300	170	3		19	1.63	FST		19	A	first	124.8
F20	A	first	20	15	5	58	8		F20	45	52	131	588	82		20	2.47	FST		20	A	first	137.8
F21	A	first	0	1	0	52	0		F21	1	0	42	572	0		21	3.5	FST		21	A	first	0.3
F22	A	first	27	25	0	16	9		F22	130	140	219	186	0		22	3.67	FST		22	A	first	252.2
F23	A	first	20	34	11	12	11		F23	109	31	56	65	150		23	1.55	FST		23	A	first	268.7
F24	A	first	0	0	1	0	12		F24	1	0	80	3	34		24	2	FST		26	A	first	26.3
F25	A	first	1	0	15	4	14		F25	0	1	134	69	133		26	2.94	FST		27	A	first	18.1
F26	A	first	1	4	1	15	22		F26	7	2	216	94	4		27	5	FST		28	A	first	188.2
F27	A	first	0	1	10	0	11		F27	4	0	101	39	53		28	2.63	FST		29	A	first	29.7
F28	A	first	6	18	1	5	1		F28	45	18	75	71	1		29	1.33	FST		30	A	first	5.6
F29	A	first	6	6	0	54	5		F29	18	8	56	329	1		30	2.04	FST		31	A	first	42.3
F30	A	first	7	2	6	55	10		F30	5	33	37	362	37		31	1.78	FST		32	A	first	18
F31	A	first	5	5	1	38	10		F31	15	6	195	201	2		32	4.85	FST		17	A	second	31.8
F32	A	first	19	3	3	7	3		F32	6	30	37	103	16		17	10	SC		18	A	second	44
F17	B	first	1	10	0	82	10									18	10.13	SC		19	A	second	16.7
F18	B	first	4	12	0	36	15									19	13.1	SC		20	A	second	4.6
F19	B	first	6	13	2	32	34									20	11.77	SC		22	A	second	130.5
F20	B	first	21	18	8	51	5									21	7.39	SC		23	A	second	82.3
F21	B	first	0	0	0	82	8									22	12.24	SC		26	A	second	9.6
F22	B	first	22	16	0	31	7									23	14.2	SC		27	A	second	2
F23	B	first	5	22	14	12	4									24	10.91	SC		28	A	second	39.2
F24	B	first	0	0	2	0	6									25	7.6	SC		29	A	second	20.2
F25	B	first	0	0	25	10	19									26	7.21	SC		31	A	second	16.2
F26	B	first	0	1	1	11	37									27	9.07	SC		32	A	second	7.5
F27	B	first	0	1	16	10	0									28	11.18	SC		17	A	third	26.7
F28	B	first	2	10	0	6	7									29	11.03	SC		18	A	third	1.2
F29	B	first	0	2	0	53	0									30	11.57	SC		20	A	third	0.2
F30	B	first	11	3	5	55	9									31	7.83	SC		22	A	third	108.8
F31	B	first	1	3	0	32	16									32	14.15	SC		23	A	third	77.4
F32	B	first	6	1	2	9	5									17	6.81	ST		27	A	third	6.7
F17	M	first	0	0	0	23	19									18	7.85	ST		28	A	third	24.3
F18	M	first	0	1	3	42	25									19	3.63	ST		29	A	third	15.6
F19	M	first	3	5	1	7	38									20	9.33	ST		31	A	third	4.7
F20	M	first	10	5	8	81	29									21	6.91	ST		17	B	first	24
F21	M	first	0	0	0	42	4									22	11.1	ST		18	B	first	117.5
F22	M	first	23	21	0	13	14									23	5.28	ST		19	B	first	89.7
F23	M	first	0	1	16	5	10									24	5	ST		20	B	first	161.3
F24	M	first	0	0	4	0	1									25	8.35	ST		22	B	first	141.9
F25	M	first	0	0	4	12	10									26	9.1	ST		23	B	first	108.9
F26	M	first	0	0	0	10	5									27	12.95	ST		26	B	first	4.3
F27	M	first	0	0	0	0	17									28	8.78	ST		27	B	first	4
F28	M	first	2	2	0	4	8									29	4.21	ST		28	B	first	70.9
F29	M	first	0	0	0	19	5									30	11.84	ST		29	B	first	11
F30	M	first	0	0	9	40	3									31	3.98	ST		30	B	first	9.3
F31	M	first	0	0	0	11	25									32	9.9	ST		31	B	first	21.7
F32	M	first	1	0	0	13	4									18	6.3	OC		32	B	first	5.3
F17	A	second	1	15	0	99	4									19	4.3	OC		18	B	second	20.3
F18	A	second	0	12	1	41	31									20	10.78	OC		19	B	second	13
F19	A	second	0	7	0	26	41									23	10.21	OC		20	B	second	22.1
F20	A	second	0	3	13	83	11									24	12.19	OC		22	B	second	23.5
F21	A	second	0	0	0	60	0									25	6.9	OC		23	B	second	1.6
F22	A	second	20	22	0	17	40									26	1.89	OC		28	B	second	15.5
F23	A	second	4	29	22	14	4									27	11.29	OC		29	B	second	5.6
F24	A	second	0	0	5	2	15									28	13.1	OC		31	B	second	11
F25	A	second	0	0	16	8	20									29	9.4	OC		22	B	third	22
F26	A	second	0	1	1	12	30									30	11.81	OC		23	B	third	0.7
F27	A	second	0	1	1	1	12									31	19.3	OC		24	B	third	4.5
F28	A	second	3	7	0	16	7									32	9.73	OC		26	B	third	13.2
F29	A	second	1	4	0	47	10													28	B	third	4.4
F30	A	second	3	0	0	45	3													29	B	third	3.8
F31	A	second	0	2	0	23	30													31	B	third	6.2
F32	A	second	2	2	3	16	1													18	M	first	6.9
F17	B	second	0	0	0	69	12													19	M	first	41.5
F18	B	second	0	5	1	35	28													20	M	first	46.6
F19	B	second	0	4	0	31	37													22	M	first	170.8
F20	B	second	1	3	8	62	19													23	M	first	6.7
F21	B	second	0	0	0	93	9													28	M	first	27.4
F22	B	second	8	7	0	28	20													22	M	second	64.4
F23	B	second	0	1	20	1	7													28	M	second	16.7
F24	B	second	0	0	3	0	9													22	M	third	17.1
F25	B	second	0	0	20	13	19
F26	B	second	0	0	0	7	42
F27	B	second	0	0	12	6	10
F28	B	second	0	2	0	19	13
F29	B	second	0	1	0	47	5
F30	B	second	6	0	6	41	3
F31	B	second	0	2	0	37	13
F32	B	second	0	0	2	21	4
F17	M	second	0	0	0	30	16
F18	M	second	0	0	4	39	20
F19	M	second	0	0	0	3	43
F20	M	second	0	0	13	73	10
F21	M	second	0	0	0	41	3
F22	M	second	9	9	0	34	20
F23	M	second	0	0	10	0	3
F24	M	second	0	0	9	0	6
F25	M	second	0	0	4	16	7
F26	M	second	0	0	0	10	6
F27	M	second	0	0	0	3	17
F28	M	second	1	1	0	7	5
F29	M	second	0	0	0	18	4
F30	M	second	0	0	6	40	0
F31	M	second	0	0	0	9	22
F32	M	second	0	0	1	3	4
F17	A	third	1	17	0	85	9
F18	A	third	0	3	5	45	26
F19	A	third	0	0	0	24	18
F20	A	third	0	1	10	65	13
F21	A	third	0	0	0	70	0
F22	A	third	18	20	0	14	52
F23	A	third	2	20	32	21	7
F24	A	third	0	0	4	0	9
F25	A	third	0	0	16	2	17
F26	A	third	0	0	1	8	43
F27	A	third	0	1	2	3	13
F28	A	third	4	3	0	4	13
F29	A	third	1	4	0	41	23
F30	A	third	3	0	2	30	2
F31	A	third	0	1	0	20	30
F32	A	third	2	0	1	15	5
F17	B	third	0	0	0	55	8
F18	B	third	0	0	0	41	13
F19	B	third	0	0	0	23	32
F20	B	third	0	0	14	47	21
F21	B	third	0	0	0	79	9
F22	B	third	6	5	0	17	25
F23	B	third	0	2	16	0	5
F24	B	third	0	1	3	1	14
F25	B	third	0	0	27	4	13
F26	B	third	1	1	0	8	29
F27	B	third	0	0	10	14	2
F28	B	third	0	2	0	1	14
F29	B	third	0	1	0	27	1
F30	B	third	3	0	1	29	7
F31	B	third	0	2	0	25	19
F32	B	third	0	0	3	14	6
F17	M	third	0	0	0	29	8
F18	M	third	0	0	0	40	25
F19	M	third	0	0	0	2	27
F20	M	third	0	0	3	68	15
F21	M	third	0	0	0	53	9
F22	M	third	7	5	0	16	32
F23	M	third	0	0	9	0	5
F24	M	third	0	0	3	0	8
F25	M	third	0	0	6	0	15
F26	M	third	0	0	0	13	2
F27	M	third	0	0	2	2	19
F28	M	third	0	0	0	9	7
F29	M	third	0	0	1	23	3
F30	M	third	0	0	2	27	0
F31	M	third	0	0	1	6	30
F32	M	third	0	0	1	5	5
